# Supplementary material for: RNF168-mediated localization of BARD1 recruits the BRCA1-PALB2 complex to DNA damage
Source: Nat Commun. 2021 Aug 18;12:5016. doi: 10.1038/s41467-021-25346-4 (PMC8373961; doi:10.1038/s41467-021-25346-4)
Supplement: Supplementary file 3 — Source data [file 41467_2021_25346_MOESM3_ESM.xlsx]

## Sheet: Figure 1
B	Mouse genotypes				C	Mouse weights (g)						D	Mouse survival					E	PARPi colony assay IC50																										F	Brca1 foci (%)
	Brca1	Rnf168	Observed			Rnf168	+/+, +/-		-/-					Brca1 +/CC, Rnf168 +/+ and +/-	Brca1 +/+, Rnf168 -/-	Brca1 +/CC, Rnf168 -/-			WT sgGFP	WT sgRnf168	HTZ sgGFP	HTZ sgRnf168	CC sgGFP	CC sgRnf168																						wt sggfp	wt sg168	cchet sggfp	cchet sg168
	+/+	+/+, +/-	66			Brca1	+/+	+/CC	+/+	+/CC			Days						354.8	528.5	435.4	12.38	9.467	11.83																						57.6	3.66667	47	4.8
	+/CC	+/+, +/-	121				32	28	31	26			189			1			935	106.7	950.2	47.6	27.54	1.877																						61.7	13.3	62.8	4.83
	CC/CC	+/+, +/-	6				28	29	27	14			162			1			710.6	197.3	886.9	60.87	18.94	21.24																						57.5	15.8	54.3	19.3
	+/+	-/-	16				32	31	31	19			120			1			1066	348.9	851.2	130.1	48.84	55.4
	+/CC	-/-	10				29	28	20	18			114			1																														HA-PALB2 foci (%)
	CC/CC	-/-	0				32		28	16			66			1			Generation of IC50 values																											wt sggfp	wt sg168	cchet sggfp	cchet sg168
							35		29	25			378			0			nM rucaparib	WT sgGFP				HTZ sgGFP				CC sgGFP				WT sgRnf168				HTZ sgRnf168				CC sgRnf168						50	11.7	31.3	6.9
							30		31				311			1			0.1	100	100	100	100	100	100	100	100	100	100	100	100	100	100	100	100	100	100	100	100	100	100	100	100			43.17	25.83	34	9.67
							22		35				428			0			1	96	100	97	100	94	100	100	100	81	81	78	100	98	100	91	91	86	100	79	95	88	55	80	100			50.167	8.67	37.5	8.5
							32		25				366			0			10	88	94	96	97	78	89	91	95	49	74	65	66	83	75	89	91	46	58	74	76	52	26	63	67
							37		21				266			1			100	65	74	74	73	65	78	78	80	18	26	26	36	75	56	61	70	27	38	43	50	18	6	31	44			Rad51 foci (%)
													150			1			1000	44	61	53	64	57	59	57	53	0	4	3	25	48	18	28	37	9	30	26	36	0	0	5	16			wt sggfp	wt sg168	cchet sggfp	cchet sg168
													436			0			10000	0	0	1	2	0	2	0	3	0	0	0	0	0	0	0	0	0	0	0	0	0	0	0	0			44.3	19	33.1	7.4
						n	10	4	10	6			122			1																														62.5	33.2	51.5	2.8
													148			1																														55.2	24.5	49.2	16.3
													414			0
													119			1
													319			1
													428		0
													366		0
													436		0
													414		0
													366		1
													366		0
													366	1
													449	1
													344	0
													499	0
													568	0
													280	0
													280	0
													280	0
													201
													340	0
													340			0
													340	0
													40		1
													346		0
													38			1
													318			0
													318			0
													193			1
													212		1
													607	0
													486	0
													607	0
													219			1
													n	13	9	23
[truncated: 2 more columns]

## Sheet: Figure 2
A	WB				B	HA-BRCA1 (%)					HA-BRCA1 foci per nucleus					HA-BRCA1 foci size (um2)					C	WB				HA-BRCA1 (%)									HA-BRCA1 foci per nucleus									HA-BRCA1 foci size (um2)
						BFP	FL	ΔR	ΔB		BFP	FL	ΔR	ΔB		BFP	FL	ΔR	ΔB							siScr	siRNF168	siScr	siRNF168	siScr	siRNF168	siScr	siRNF168		siScr	siRNF168	siScr	siRNF168	siScr	siRNF168	siScr	siRNF168		siScr	siRNF168	siScr	siRNF168	siScr	siRNF168
						0	42.1053	8.10811	33.5329			52	43	75			0.308	0.302	0.476							BFP	BFP	FL	FL	ΔB	ΔB	ΔR	ΔR		BFP	BFP	FL	FL	ΔB	ΔB	ΔR	ΔR		BFP	BFP	FL	FL	ΔB	ΔB
						0	41.1765	6.97674	33.3333			36	19	25			0.322	0.139	0.198							0	0	34.1	7.9	31.5	0	11.5	6.2				51	14	33		12	16				1.071	0.358	0.74
						0	46.1538	8	37.3494			63	11	42			0.731	0.131	0.23		RNF168					0	0	46	17.3	20.66	0	12.6	13.3				33	13	16		12	18				0.574	0.297	0.235
HA (BRCA1)												84	13	66			0.392	0.088	0.581							0	0	46.5	6.3	37	0	7.7	8.7				24	11	15		15	15				0.33	0.316	0.29
												13	16	35			0.156	0.135	0.209																		31	12	11		12	18				0.403	0.154	0.192
												17	18	31			0.185	0.135	0.244																		27	24	17		15	13				0.436	0.428	0.321
												42	18	58			0.977	0.115	0.473																		20	15	25		16	20				0.712	0.524	0.349
												15	40	65			0.21	0.13	0.442																		12	22	22		23	27				0.43	0.272	0.845
												66	50	35			0.74	0.18	0.305																		44	16	14		15	15				0.347	0.299	0.877
												18	22	48			0.137	0.264	0.959																		25	17	17		13	14				0.448	0.38	0.331
												68	61	22			0.451	0.161	0.244																		34	18	25		11	19				0.46	0.472	0.957
												56	41	16			0.382	0.216	0.254																		36	14	27		11	16				0.467	0.229	0.685
												72	37	35			0.508	0.379	0.334		Tubulin																35	35	16		28	16				0.499	0.202	0.352
												89	53	14			0.58	0.21	0.166																		40	20	16		18	35				0.865	0.224	0.354
Tubulin												12	28	64			0.189	0.358	0.751																		18	25	19		14	15				0.401	0.179	0.342
												48	18	63			0.354	0.192	0.308																		26	12	25		29	29				0.499	0.116	0.685
												62	32	46			0.411	0.173	0.303																		37	12	13		19	23				0.813	0.182	0.266
												62	13	62			0.406	0.283	0.559																		30	42	28		31	28				0.991	0.199	0.61
												59	13	51			0.339	0.121	0.546																		34	19	24		14					0.373	0.297	0.795
												74	38	15			0.576	0.094	0.159																		32	13	20		18					0.315	0.333	0.449
												59	42	32			0.578	0.191	0.328																		35	21	15		16					0.504	0.199	0.274
												47	51	41			0.332	0.379	0.328																		41	15	14		24					0.36	0.196	0.277
												34	16	35			0.21	0.178	0.241																		11	25	12		14					0.276	0.327	0.77
												12	15	15			0.269	0.157	0.197																		24	11	11		28					0.411	0.307	0.58
												33	32	40			0.228	0.119	0.484																		12	28	17		11					0.354	0.182	1.249
												26	63	63			0.184	0.14	0.697																		17	18	19							0.964	0.272	0.517
												64	15	57			0.476	0.169	0.415																		20	15	29							0.416	0.663	0.406
												57	22	43			0.283	0.125	0.386																		19	16	13							0.209	0.166	0.187
												54	52	55			0.522	0.141	0.487																		16	23	30							0.218	0.228	0.427
												25	30	35			0.297	0.231	0.163																		22	17	26							0.43	0.394	0.528
												56	45	49			0.277	0.308	0.571																		18	16	32							0.49	0.522	0.684
												50	18	30			0.319	0.259	0.25																		16	17	30							0.254	0.24	0.62
												75	43	37			0.572	0.141	0.39																		32	14	11							0.393	0.192	0.328
												17	54	45			0.406	0.255	0.424																		27	12	25							0.541	0.163	0.51
												40	54	77			0.293	0.176	0.625																		13		46							0.377		0.621
												33	50	71			0.438	0.169	0.625																		42		27							0.758		0.7
												42	29	82			0.296	0.186	0.319																		28		17							0.489		0.298
												49	17	49			0.564	0.149	0.302																		18		44							0.211		0.554
												30	13	46			0.623	0.208	0.419																		26		21							0.372		0.543
												69	60	12			0.279	0.178	0.193																		59		13							0.655		0.692
												24	13	29			0.546	0.199	0.271																		15		21							0.635		0.997
												33	17	47			0.302	0.208	0.402																		16		22							0.155		0.4
												49	37	16			0.467	0.166	0.148																		26		22							0.508		0.305
												13	47	19			0.75	0.186	0.187																		68		33							0.457		0.652
												41	74	45			0.267	0.163	0.393																		29		12							0.487		0.262
												41	16	34			0.369	0.177	0.307																		31		41							0.674		0.885
												59	60	44			0.275	0.174	0.418																		45		12							0.46		0.482
												60	77	56			0.454	0.175	1.08																		27		30							0.818		0.601
												47	28	45			0.866	0.232	0.265																		34		14							0.414		0.269
												57	28	44			0.711	0.164	0.339																		47		16							0.666		0.466
												43	22	45			0.499	0.156	0.29																		27		19							1.457		0.614
												82	17	40			0.322	0.196	0.319																		48		35							0.802		0.89
												70	11	18			0.878	0.176	0.209																		29		24							0.597		0.539
												14	52	24			0.656	0.097	0.258																		39		34							0.583		0.489
												27	57	48			0.636	0.157	0.574																		26		35							0.444		0.848
												35		48			0.31		0.951																		36		28							0.492		0.647
												18		50			0.389		0.896																		43		33							0.661		0.724
												48		13			0.253		0.17																		24		29							0.595		0.817
												28		11			0.633		0.288																		35		13							0.674		0.348
												38		17			0.253		0.241																		27		28							0.607		0.487
												38		24			0.328		0.342																		34		42							0.682		0.718
												68		56			0.348		0.763																		26		40							0.529		0.608
												38		55			0.524		0.549																		29		13							0.183		0.524
												30		27			0.276		0.272																		34		39							0.605		0.5
												48		42			0.415		0.367																		23		43							0.363		0.407
												50		35			0.799		0.215																		25		11							0.444		0.129
												46		24			0.427		0.242																		16		30							0.246		0.26
												60		46			0.703		0.726																		44		26							0.277		0.503
												35		43			0.699		0.405																		67		38							0.292		0.36
												45		41			0.212		0.289																		18		21							0.526		0.407
												47		34			0.379		0.207																		24		41							0.699		0.414
												13		36			0.606		0.484																		50		16							0.306		0.538
												38		35			0.155		0.524																		15		41							0.173		0.566
												22		56			0.843		0.58																		25		43							0.61		0.292
												57		15			0.247		0.443																		31		11							0.392		0.136
												92		49			0.934		0.392																		32		23							0.382		0.326
												55		29			0.548		0.23																		36		14							0.293		0.927
												55		25			0.362		0.258																		49		21							0.58		0.518
												35		14			0.513		0.285																		53		19							0.449		0.453
												55		48			0.4		0.761																		17		16							0.271		0.304
												54		12			0.614		0.32																		46		31							0.669		0.567
												21		33			0.369		0.372																		33		34							0.552		0.427
												40		18			1.033		0.365																		19		25							0.252		0.395
												35		30			0.475		0.372																		23		36							0.196		0.345
												12		44			0.356		0.743																		23		18							0.205		0.288
												32		17			0.245		0.349																		32		22							0.256		0.394
												11		28			0.373		0.353																		50		26							0.492		0.26
												47		14			0.219		0.227																		76		37							0.54		0.493
												45		28			0.704		0.276																		29		36							0.575		0.48
												31		54			0.757		0.667																		59									0.406
												55		52			0.321		0.468																		38									0.405
												64		47			0.566		0.454																		36									0.441
												37		61			0.625		0.389																		79									0.471
												43		21			0.643		0.286																		29									0.31
												50		23			0.385		0.306																		30									0.287
												43		30			0.857		0.367																		26									0.317
												56		40			0.306		0.427																		62									0.419
												51		40			0.344		0.406																		15									0.294
												40		33			0.405		0.494																		26									0.279
												63		31			0.58		0.262																		26									0.339
												50		35			0.887		0.596																		47									0.334
												47		39			0.628		0.374																		31									0.308
												24		44			0.6		0.609																		80									0.594
												56		16			0.96		0.316																		34									0.515
												13		27			0.515		0.237																		21									0.228
												56		70			0.185		0.394																		22									0.17
												52		40			0.765		0.388																		46									0.615
												51		31			0.736		0.853																		48									0.678
												39		51			0.381		0.523																		32									0.28
												36		49			0.553		0.347																		47									0.682
														37					0.262																		20									0.242
														28					0.18																		30									0.674
														40					0.539																		55									0.347
														34					0.434																		25									0.851
														23					0.43																		37									0.274
														20					0.318																		36									0.418
														27					0.469																		55									0.429
														12					0.294																		38									0.412
														49					0.332																		26									0.472
														41					0.976																		15									1.307
														40					0.385																		29									0.515
														46					0.591																		43									0.56
														39					0.638																		29									0.607
														62					0.542																		41									0.372
														41					0.415																		32									0.356
														50					0.861																		17									0.658
														33					0.691																		36									0.552
														38					0.405																		53									0.572
														53					0.782																		42									0.385
														24					0.25																		26									0.396
														51					0.431																		34									0.628
														38					0.45																		26									0.293
														39					0.579																		32									0.399
																																					11									0.482
																																					40									0.589
																																					62									0.852
											0	110	55	133		0	110	55	133																		12									0.785
																																					31									0.344
																																					24									0.807
																																					29									0.256
																																					47									0.634
																																			0	0	140	33	88	0	24	17		0	0	140	33	88	0
[truncated: 2 more columns]

## Sheet: Figure 3
A		WB		B	BRCA1 foci (%)							BRCA1 foci (%)							BRCA1 foci per nucleus							C	RAD51 foci (%)							D	PARPi colony assay
					BFP	FL	ΔR	C61G	3A	ΔRΔR		BFP	FL	ΔR	C61G	3A	ΔRΔR		BFP	FL	ΔR	C61G	3A	ΔRΔR			BFP	FL	ΔR	C61G	3A	ΔRΔR
					0	50.3068	14.5833	19.6429	38.5185	42.1801			12	24	17	53	49			0.168	0.209	0.183	0.356	0.523			0	35.2941	9.44444	10.4046	27.8788	26.776
					0	39.375	7.18232	11.236	42.8571	47.9167			49	34	15	27	51			0.528	0.225	0.176	0.323	0.42			0	30.7263	16.6667	15.5844	26.0606	26.3959		nM rucaparib		BFP				FL				ΔR				C61G
					0	42.654	7.22892	13.5294	39.3939	48.3516			51	22	49	63	11			0.457	0.193	0.311	0.386	0.138			0	34.2246	14.7239	15.9763	31.6667	30.9278		0	100	100	100	100	100	100	100	100	100	100	100	100	100	100	100
BRCA1													48	15	40	69	57			0.515	0.231	0.178	0.246	0.283										0.1	100	100	95.2381	100	100	100	100	98.8095	98.8372	95.5357	98.7342	100	100	100	100
													45	31	11	36	63			0.609	0.244	0.387	0.212	0.455										1	64.0625	78.3784	71.4286	71.4286	100	100	96.2963	90.4762	88.3721	76.7857	78.7879	80	73.4375	81.3333	65.9574
													20	41	27	57	47			0.277	0.244	0.196	0.523	0.553										10	17.1875	10.8108	13.5802	15.7895	69.6202	89.1089	88.8889	77.3809	41.8605	34.8214	31.8182	36.4706	14.0625	14.6667	23.4043
													60	42	35	28	43			0.716	0.423	0.148	0.206	0.623										100	0	0	0	0	48.1013	55.4455	40.7407	44.0476	5.81395	2.67857	4.54545	3.52941	1.5625	0	4.25532
													30	31	53	59	51			0.221	0.19	0.323	0.669	0.684										1000	0	0	0	0	17.7215	13.8614	10.2564	14.2857	0	0	0	0	0	0	0
													46	39	20	43	63			0.497	0.302	0.161	0.467	0.451
													71	28	51	54	56			0.344	0.23	0.209	0.612	0.508
													70	23	23	59	66			0.437	0.193	0.209	0.488	0.468
													47	27	31	42	13			0.455	0.205	0.199	0.299	0.161
													42	26	31	67	48			0.39	0.234	0.202	0.41	0.381
BARD1													53	36	24	71	41			0.843	0.204	0.196	0.338	0.183
													68	98	12	38	60			0.433	0.275	0.095	0.236	0.424
													31	12	26	59	25			0.587	0.145	0.175	0.313	0.197
													57	26	60	18	36			0.298	0.14	0.239	0.352	0.29
													37	17	13	12	28			0.26	0.125	0.144	0.252	0.23
													12	22	21	64	19			0.221	0.123	0.378	0.553	0.204
													58	31	17	44	17			0.582	0.168	0.149	0.245	0.31
													16	13	40	25	65			0.175	0.172	0.272	0.299	0.362
													107	26	12	42	64			0.6	0.159	0.163	0.293	0.52
Tubulin													55	19	14	23	47			0.414	0.181	0.215	0.278	0.257
													12	38	30	48	36			0.365	0.189	0.185	0.397	0.309
													64	31	35	33	47			0.403	0.31	0.216	0.243	0.267
													27	40	38	25	56			0.238	0.244	0.169	0.341	0.603
													53	14	33	54	42			0.542	0.172	0.172	0.223	0.439
													21	63	29	46	47			0.144	0.391	0.235	0.481	0.278
													59	14	41	58	31			0.347	0.192	0.234	0.368	0.202
													12	54	25	57	82			0.239	0.336	0.171	0.287	0.434
													44	36	13	56	30			0.388	0.232	0.136	0.406	0.206
													64	11	19	51	51			0.518	0.24	0.156	0.493	0.564
													41	30	23	15	50			0.856	0.323	0.236	0.143	0.445
													20	28	18	54	75			0.638	0.156	0.293	0.273	0.422
													15	17	53	60	34			0.505	0.201	0.235	0.427	0.522
													26	13	77	11	48			0.257	0.275	0.339	0.159	0.914
													60	26	60	71	41			0.474	0.163	0.417	0.339	0.357
													38	74	43	26	39			0.417	0.154	0.192	0.181	0.258
													47	35	30	24	12			0.631	0.281	0.179	0.251	0.294
													20	53	89	54	27			0.359	0.147	0.319	0.426	0.355
													48	58	74	45	16			0.635	0.44	0.3	0.25	0.264
													11	35	46	30	55			0.238	0.409	0.199	0.491	0.289
													30	45	49	27	57			0.216	0.183	0.305	0.209	0.306
													67	45	72	21	12			0.32	0.18	0.23	0.276	0.195
													58	51	53	65	76			0.213	0.258	0.28	0.318	0.299
													13	17	55	16	82			0.16	0.385	0.312	0.147	0.411
													43	12	53	78	60			0.463	0.17	0.321	0.287	0.225
													15	55	14	31	60			0.186	0.167	0.183	0.298	0.429
													63	58	38	19	57			0.44	0.313	0.207	0.136	0.259
													15	25	68	59	59			0.173	0.355	0.3	0.568	0.631
													52	52	54	25	78			0.301	0.212	0.195	0.231	0.387
													56	74	70	88	42			0.341	0.477	0.258	0.382	0.336
													89	43	52	83	76			0.429	0.319	0.301	0.319	0.317
													93	40	19	65	34			0.35	0.236	0.191	0.379	0.439
													14		46	48	129			0.159		0.187	0.454	0.385
													16		55	59	34			0.128		0.212	0.327	0.27
													53		51	80	18			0.273		0.22	0.573	0.351
													15		60	30	43			0.144		0.297	0.216	0.743
													66		53	58	73			0.349		0.263	0.263	0.746
													70		18	53	57			0.303		0.15	0.385	0.476
													56			66	25			0.298			0.331	0.204
													80			41	42			0.481			0.273	0.194
													77			50	69			0.584			0.276	0.607
													53			63	66			0.327			0.669	0.58
													36			73	49			0.26			0.432	0.391
													29			61	76			0.259			0.275	0.458
													18			24	68			0.138			0.257	0.599
													24			64	73			0.179			0.591	0.425
													82			18	89			0.37			0.278	0.701
													47			62	79			0.294			0.408	0.564
													46			60	43			0.651			0.465	0.159
													41			90	61			0.313			0.477	0.473
													75			12	40			0.427			0.197	0.201
													17			53	29			0.127			0.444	0.252
													61			45	13			0.496			0.403	0.238
													80			64	37			0.392			0.21	0.228
													12			26	15			0.662			0.192	0.127
													34			19	64			0.563			0.158	0.456
													28			42	70			0.277			0.173	0.306
													24			30	62			0.209			0.216	0.324
													46			50	62			0.235			0.35	0.768
													53			75	48			0.383			0.47	0.359
													37			57	59			0.425			0.314	0.26
													11			63	54			0.203			0.455	0.783
													70			65	69			0.144			0.34	0.604
													36			55	17			0.262			0.324	0.139
													66			35	41			0.336			0.348	0.251
													23			52	69			0.394			0.681	0.488
													55			19	71			0.529			0.206	0.604
													35			37	49			0.257			0.42	0.26
													56				26			0.268				0.175
													63				78			0.285				0.407
													69				40			0.375				0.233
													68				48			0.382				0.324
													30				31			0.41				0.319
													121				66			0.177				0.329
													76				39			0.545				0.235
													17				54			0.335				0.589
													23				68			0.64				0.322
													15				62			0.221				0.29
													38				55			0.262				0.304
													11				61			0.278				0.48
													72				39			0.149				0.253
													12				36			0.423				0.226
													14				39			0.143				0.326
													31							0.643
													35							0.263
													46							0.266
													59							0.205
													12							0.232
													35							0.22
													67							0.263
													34							0.366
													63							0.281
													71							0.558
													13							0.565
													20							0.438
													49							0.149
													46							0.266
													14							0.494
													53							0.188
																				0.444
												0	121	54	60	90	105		0	121	54	60	90	105
[truncated: 65 more columns]

## Sheet: Figure 4
A	BARD1 foci (%)				BARD1 foci per nucleus				BARD1 foci size (um2)				BRCA1 foci (%)				BRCA1 foci per nucleus				BRCA1 foci size (um2)				B	RAD51 foci (%)				C		PARPi colony assay									D		WB			E	BARD1 foci (%)
	WT	ΔBRCT	BUDR		WT	ΔBRCT	BUDR		WT	ΔBRCT	BUDR		WT	ΔBRCT	BUDR		WT	ΔBRCT	BUDR		WT	ΔBRCT	BUDR			WT	ΔBRCT	BUDR																			GFP	WT	R57D
	48.1283	0	0		50				0.291				64.7887	50.2703	47.7612		35	18	15		0.338	0.236	0.2			53.3981	29.7436	22.6415																			3.3	51.7	0
	40.2913	0	0		56				0.422				61.8421	33.0275	37.6471		28	15	13		0.326	0.283	0.278			62.1795	31.694	30.6358		nM rucaparib		WT			ΔBRCT			BUDR									4	40	4.2
	43.0851	0	0		43				0.397				61.7021	40.6863	45.0593		32	18	30		0.602	0.34	0.276			54.1667	25.6684	28.655		0	100	100	100	100	100	100	100	100	100		FLAG (RNF168)						4.1	45	3.9
					51				0.362								30	24	13		0.417	0.336	0.41							1	83.3333	91.5493	100	72	68	77	80.6897	78.3784	75.5952
					50				0.34								29	18	19		0.391	0.203	0.188							10	76.6667	85.9155	82.0225	28	40.6667	41	34.4828	41.8919	48.5507
					49				0.27								49	36	24		0.505	0.274	0.253							100	60.8939	58.4507	75.2809	18.4	8.66667	15	9.65517	16.8919	21.0145
					31				0.335								38	26	24		0.481	0.23	0.211							1000	40.8333	45.7747	44.9438	6.4	3.33333	3	1.37931	4.05405	5.7971
					48				0.494								26	19	19		0.316	0.3	0.221							10000	0	1.40845	3.37079	0	0	0	0	0	0
					44				0.479								48	22	20		0.545	0.319	0.317																		Tubulin
					12				0.356								66	26	22		0.418	0.349	0.29
					48				0.595								26	18	20		0.294	0.285	0.25
					48				0.244								63	32	14		0.471	0.299	0.177
					46				0.535								48	25	29		0.438	0.32	0.226
					54				0.27								42	17	20		0.4	0.279	0.188
					51				0.472								49	14	18		0.565	0.167	0.334
					33				0.35								40	19	22		0.402	0.238	0.297
					37				0.406								56	25	25		0.532	0.317	0.343
					30				0.394								43	19	19		0.458	0.27	0.216
					49				0.21								44	14	12		0.294	0.225	0.209
					43				0.206								34	12	13		0.456	0.28	0.248
					53				0.267								35	11	19		0.448	0.189	0.236
					32				0.272								29	14	16		0.635	0.245	0.256
					50				0.238								37	15	13		0.465	0.182	0.207
					33				0.353								42	11	14		0.415	0.178	0.315
					47				0.213								48	18	17		0.551	0.289	0.193
					50				0.199								42	22	16		0.43	0.32	0.189
					46				0.24								44	15	17		0.3	0.22	0.167
					34				0.314								50	11	13		0.452	0.193	0.295
					31				0.351								29	14	11		0.377	0.282	0.169
					52				0.391								49	16	25		0.425	0.391	0.326
					57				0.401								48	18	12		0.326	0.378	0.279
					42				0.187								20	38	25		0.241	0.293	0.203
					18				0.468								61	33	14		0.414	0.37	0.281
					63				0.288								56	15	18		0.322	0.245	0.206
					48				0.247								37	21	19		0.2	0.354	0.369
					61				0.383								50	21	12		0.294	0.244	0.534
					48				0.351								30	13	15		0.351	0.221	0.2
					32				0.275								32	28	17		0.241	0.303	0.244
					39				0.325								66	12	12		0.342	0.172	0.388
					43				0.329								36	15	20		0.389	0.429	0.325
					52				0.333								32	17	19		0.299	0.227	0.33
					43				0.305								48	25	30		0.296	0.368	0.277
					44				0.519								38	31	12		0.236	0.454	0.582
					38				0.313								27	18	21		0.271	0.288	0.378
					54				0.313								18	35	13		0.208	0.451	0.22
					46				0.225								37	22	12		0.342	0.265	0.221
					43				0.624								20	35	15		0.273	0.294	0.206
					51				0.271								29	35	22		0.253	0.284	0.161
					40				0.409								39	23	15		0.341	0.288	0.19
					39				0.241								39	26	14		0.351	0.258	0.272
					42				0.324								44	45	11		0.383	0.294	0.145
					33				0.486								41	29	19		0.463	0.232	0.247
					36				0.327								33	16	18		0.372	0.345	0.187
					48				0.266								43	34	19		0.512	0.369	0.241
					50				0.398								39	34	34		0.669	0.288	0.307
					42				0.296								43	22	22		0.434	0.365	0.317
					45				0.329								28	19	22		0.304	0.196	0.233
					39				0.362								34	39	25		0.516	0.308	0.241
					57				0.412								31	31	18		0.444	0.215	0.334
					47				0.398								35	28	17		0.54	0.398	0.309
					35				0.328								33	29	16		0.421	0.351	0.266
					29				0.419								34	31	26		0.778	0.303	0.394
					40				0.366								25	21	22		0.41	0.288	0.201
					38				0.409								31	29	16		0.451	0.333	0.386
					16				0.381								41	24	33		0.774	0.251	0.251
					42				0.409								42	25	20		0.546	0.313	0.232
					44				0.286								45	25	23		0.506	0.309	0.247
					33				0.265								38	28	25		0.536	0.34	0.195
					29				0.358								43	21	26		0.538	0.233	0.197
					26				0.255								17	40	21		0.288	0.333	0.27
					37				0.437								44	24	15		0.493	0.322	0.284
					12				0.501								36	15	19		0.508	0.236	0.257
					31				0.311								39	16	15		0.59	0.269	0.358
					19				0.2								47	27	15		0.445	0.282	0.207
					33				0.273								37	16	24		0.549	0.319	0.236
					44				0.177								46	13	14		0.334	0.216	0.247
					34				0.19								46	20	24		0.595	0.186	0.345
					54				0.42								58	12	21		0.501	0.221	0.338
					42				0.329								48	13	11		0.54	0.177	0.295
					55				0.366								56	11	15		0.641	0.304	0.216
					43				0.353								55	18	13		0.337	0.193	0.251
					38				0.514								66	19	11		0.563	0.17	0.204
					46				0.51								59	17	11		0.413	0.304	0.171
					45				0.264								48	22	20		0.645	0.284	0.341
					58				0.457								14	11	17		0.229	0.196	0.238
					49				0.35								52	23	19		0.602	0.275	0.291
					46				0.364								23	15	30		0.22	0.261	0.252
					48				0.5								59	26	17		0.488	0.283	0.237
					42				0.445								51	24	17		0.806	0.217	0.275
					42				0.236								41	13	12		0.627	0.172	0.176
					53				0.395								47	34	16		0.557	0.354	0.251
					24				0.269								21	23	12		0.382	0.248	0.169
					24				0.278								43	39	34		0.523	0.26	0.35
					23				0.368								43	12	26		0.513	0.331	0.213
					40				0.295								63	11	25		0.496	0.279	0.239
					46				0.399								37	13	30		0.344	0.304	0.234
					42				0.359								48	15	24		0.646	0.528	0.373
					64				0.409								43	15	17		0.302	0.328	0.27
					34				0.49								31	22	11		0.648	0.261	0.199
					46				0.39								38	24	21		0.469	0.281	0.315
					68				0.25								47	32	23		0.533	0.43	0.363
					55				0.575								11	15	41		0.436	0.26	0.316
					49				0.368								69	15	29		0.725	0.281	0.22
					43				0.364								43	31	11		0.607	0.363	0.408
					53				0.394								40	35	31		0.426	0.39	0.368
					60				0.403								34	12	12		0.603	0.239	0.187
					59				0.612								73	11	12		0.321	0.34	0.188
					50				0.478								17	16	12		0.32	0.23	0.266
					47				0.445								49	22	13		0.597	0.245	0.178
					48				0.353								44	19	26		0.621	0.224	0.241
					41				0.47								38	17	16		0.62	0.245	0.21
					55				0.373								25	11	13		0.196	0.252	0.204
					62				0.46								51	15	18		0.649	0.304	0.26
					51				0.405								40	24	13		0.62	0.297	0.281
					14				0.529								49	11	20		0.328	0.238	0.209
					48				0.397								43	20	26		0.72	0.341	0.324
					35				0.521								40	12	23		0.824	0.117	0.233
					25				0.529								13	17	20		0.479	0.317	0.306
					59				0.611								52	12	18		0.564	0.224	0.317
					60				0.533								29	28	11		0.532	0.249	0.151
					54				0.336								33	12	30		0.49	0.273	0.242
					59				0.563								13	24	32		0.778	0.326	0.265
					17				0.546								54		14		0.455		0.153
					26				0.241								44		15		0.462		0.324
					28				0.419								45		17		0.445		0.151
					26				0.534								59		18		0.419		0.363
					49				0.547								43		22		0.476		0.409
					22				0.32								49		20		0.535		0.163
					40				0.465								55		25		0.572		0.327
					49				0.531								49		29		0.591		0.294
					43				0.447								48		25		0.522		0.233
					49				0.622								58		20		0.569		0.318
					25				0.621								45		26		0.542		0.21
					19				0.699								43		24		0.644		0.274
					22				0.185								61		21		0.561		0.235
					52				0.325								41		23		0.475		0.253
					16				0.365								40		26		0.566		0.284
					38				0.409								48		15		0.593		0.315
					24				0.267								46		13		0.629		0.204
					40				0.431								48		20		0.679		0.319
					35				0.343								43		20		0.659		0.245
					32				0.245								46		23		0.746		0.189
					59				0.311								46		16		0.675		0.188
					56				0.415								48		13		0.655		0.223
					38				0.222								39		16		0.442		0.213
					46				0.3								51		24		0.501		0.219
					76				0.407								47		19		0.489		0.222
					50				0.437								43				0.614
					38				0.425								53				0.635
					51				0.45								54				0.582
					37				0.437								47				0.658
					59				0.567								45				0.547
					55				0.392								57				0.642
					43				0.692								44				0.271
					38				0.368								37				0.329
					28				0.377								44				0.331
					40				0.311								41				0.312
					21				0.444								48				0.42
					46				0.198								32				0.318
					43				0.325								33				0.268
					38				0.474								34				0.24
					50				0.587								47				0.37
					50				0.392								44				0.257
					46				0.709								45				0.414
					43				0.431								45				0.349
					41				0.403								52				0.42
					54				0.384								50				0.411
					52				0.222								29				0.338
					38				0.55								31				0.422
					27				0.607								30				0.375
					57				0.486								38				0.521
					35				0.432								32				0.32
					12				0.599								39				0.372
					42				0.504								30				0.308
					50				0.38								40				0.311
					50				0.273								22				0.223
					46				0.35								39				0.321
					53				0.328								46				0.339
					38				0.434								38				0.431
					47				0.448								36				0.295
					52				0.501								33				0.582
					39				0.4								41				0.346
					58				0.433								52				0.408
					12				0.382								43				0.399
																	12				0.098
																	16				0.204
																	55				0.446
					184	0	0		184	0	0						43				0.431
																	61				0.412
																	48				0.492
																	36				0.52
																	48				0.428
																	45				0.406
																	51				0.371
																	46				0.387
																	50				0.363
																	13				0.152
																	44				0.458
																	15				0.176
																	56				0.431
																	41				0.44
																	50				0.456
																	49				0.53
																	40				0.423
																	204	122	147		204	122	147
[truncated: 65 more columns]

## Sheet: Figure 5
A		qRTPCR data					WB			B	HA foci (%)						C	RAP80 foci(%)			D		WB		RAP80 foci(%)			E	BRCA1 foci (%)					F	BRCA1 foci (%)					G		WB			HA foci (%)
											BFP	FL	14*	15*	18*			RNF168 +/+	RNF168 -/-						siSc	siRNF8			RNF168 +/+		RNF168 -/-				BARD1	+/+	-/-	-/-							436+siScr	BFP+siABRAXAS	BFP+siScr	FL+siABRAXAS	ΔR+siScr
											0	58	36.7	14.6	4			92	53.3333						53.9	3.6			siScr	siRAP80	siScr	siRAP80			ABRAXAS	+/+	+/+	-/-							0	0	55.1	58.5	11.5
BFP	0	0	0	0		HA (BRCA1)					0	37.9	31.7	8	1.3			64.7	40.2						55.6	2.4			60.7778	55.5	26	1				70.9302	41.1392	10.4575							0	0	46.3	42.9	17.4
FL	1	1	1	1							0	49.8	41.2	7.9	1.3			84	45.3		RNF8				48.8	3.1			45.8	50.8	33.4	5.4				79.2929	50	6.79612		ABRAXAS					0	0	41.1	34.4	13.4
14*	2.57	2.63	2.19	2.19																									44.25	31.5	28	7.375				70.9459	45.5027	7.9602
15*	1.79	1.72	0.87	1.37							CtIP foci (%)							BRCA1 foci(%)							BRCA1 foci(%)
18*	1.24	0.8	0.75	0.95							BFP	FL	14*	15*	18*			RNF168 +/+	RNF168 -/-						siSc	siRNF8			RAD51 foci (%)						RAD51 foci (%)
											10.8	56.8	13.5	11.9	13.7			37.8333	13.3333						67.5	1.8			RNF168 +/+		RNF168 -/-				BARD1	+/+	-/-	-/-
						Tubulin					8.8	29.5	9.4	9.5	6.9			37	24.6667						53.4	8.6			siScr	siRAP80	siScr	siRAP80			ABRAXAS	+/+	+/+	-/-
											10.2	51.5	8.8	9.5	12			44.4	20.5		Tubulin				50	4.1			51.2	46.6	22.2	7.8				53.5714	32.1429	11.3475
																													49.4	54.6	29.6	10.8				51.6908	29.0909	12.5		Tubulin
											RPA foci (%)																		48.1	44.1	27.1	15.7				62.2449	27.1845	16.0221
											BFP	FL	14*	15*	18*
											24.1	54.4	24.7	19.2	21
											19.8	61.1	25.1	22.2	25.4
											17.2	45.6	19.3	20.8	18.3
											RAD51 foci (%)
											BFP	FL	14*	15*	18*
											0	40.8	7.6	6.7	0
											1.7	41.4	6.4	2	1.7
											0	44.4	8.4	4.2	0
[truncated: 5 more columns]

## Sheet: S1
C		WB		D	53bp1 foci (%)			Rpa foci (%)			E	Embryo genotypes				F	Mouse phenotypes
					Rnf168 +/+	Rnf168 -/-		Rnf168 +/+	Rnf168 -/-			Brca1	Rnf168	Observed			Brca1	+/+	+/CC	+/+	+/CC
					93	9		47.25	91			+/+	+/+, +/-	10			Rnf168	+/+, +/-	+/+, +/-	-/-	-/-
					97	3		56.75	73.75			+/CC	+/+, +/-	33			Tail kinks	0/14	0/13	2/10	16/17
					96	4		59	87			CC/CC	+/+, +/-	12			White spots	0/14	0/13	0/10	8/17
Rnf168												+/+	-/-	6
												+/CC	-/-	8
												CC/CC	-/-	1
Tubulin

## Sheet: S2
A		WB			53bp1 foci (%)							C	Brca1 foci (%)				D		WB		BRCA1 foci (%)					BRCA1 foci per nucleus					BRCA1 foci size (um2)
					wt sggfp	wt sg168	cchet sggfp	cchet sg168	cc sggfp	cc sg168			WT	R80	R68						BFP	FL	M128	M297		BFP	FL	M128	M297		BFP	FL	M128	M297
					62.6	0	71.5	3.5	54.1	0.5			47.875	51.375	3.875						0	39.779	5.73248	7.10059			43	27	29			0.256	0.137	0.23
Rnf168					78.2	5.7	86	2.5	42	6.2			48.17	45	11.1						0	44.7761	4.32099	10.6918			47	35	27			0.33	0.158	0.128
					60.2	6.3	72.3	6	76.2	1			59.3	33.8	3						0	50.8876	7.29167	11.8227			56	25	43			0.364	0.115	0.123
																	HA (BRCA1)										70	24	57			0.363	0.289	0.149
													Rad51 foci (%)														43	84	23			0.28	0.205	0.141
													WT	R80	R68												57	27	15			0.221	0.145	0.202
													69.5	69.6	31												79	20	53			0.257	0.176	0.208
													56.5	58.5	40.8												48	14	83			0.314	0.093	0.199
Tubulin													48	51.2	22.2												20	20	18			0.239	0.133	0.262
																											26	48	14			0.319	0.175	0.254
																											17	40	55			0.252	0.216	0.253
																	Tubulin										33	54	60			0.393	0.205	0.147
																											65	30	25			0.253	0.24	0.253
																											65	44	86			0.244	0.187	0.157
																											61	11	38			0.339	0.13	0.199
																											13	16	55			0.322	0.18	0.174
																											63	29	16			0.464	0.182	0.272
																											12	18	16			0.432	0.141	0.139
																											75	19	28			0.147	0.132	0.173
																											24	20	52			0.203	0.133	0.247
																											74	11	47			0.267	0.161	0.239
																											55	15	45			0.506	0.116	0.177
																											59	31	60			0.344	0.248	0.168
																											88	16	33			0.153	0.113	0.222
																											74	39	60			0.24	0.168	0.28
																											43	15	31			0.259	0.227	0.141
																											55	36	14			0.439	0.235	0.233
																											18	16	55			0.265	0.234	0.189
																											26	40	70			0.39	0.204	0.248
																											18	21	49			0.219	0.176	0.189
																											74	22	49			0.333	0.225	0.173
																											17	40	11			0.342	0.198	0.191
																											70	16	68			0.329	0.153	0.179
																											79	19	37			0.433	0.172	0.146
																											53	19	55			0.526	0.125	0.29
																											82	14	48			0.252	0.135	0.254
																											49	37	46			0.365	0.217	0.182
																											53	33	31			0.278	0.143	0.261
																											36	73	51			0.433	0.274	0.217
																											25	32	39			0.557	0.344	0.202
																											63	29	49			0.417	0.181	0.193
																											58		13			0.32		0.133
																											35		32			0.357		0.195
																											42		22			0.228		0.136
																											62		53			0.407		0.226
																											57		47			0.158		0.246
																											30					0.207
																											15					0.37
																											23					0.28
																											32					0.232
																											52					0.173
																											46					0.508
																											17					0.14
																											82					0.348
																											36					0.24
																											34					0.372
																											11					0.271
																											73					0.479
																											27					0.383
																											53					0.514
																											16					0.352
																											18					0.492
																											49					0.282
																											106					0.208
																											82					0.317
																											11					0.299
																											76					0.208
																											57					0.553
																											66					0.273
																											55					0.602
																											58					0.314
																											29					0.666
																											58					0.304
																											56					0.365
																											43					0.277
																											87					0.453
																											65					0.339
																											45					0.312
																											64					0.467
																											72					0.36
																											47					0.334
																											58					0.276
																											22					0.126
																											49					0.296
																											51					0.519
																											99					0.422
																											28					0.202
																											69					0.243
																											27					0.229
																											20					0.15
																											55					0.181
																											58					0.298
																											85					0.39
																											38					0.195
																											64					0.366
																											48					0.361
																											55					0.155
																											44					0.25
																											32					0.323
																											62					0.308
																											43					0.47
																											51					0.25
																											24					0.37
																											55					0.307
																											40					0.228
																											46					0.794
																											60					0.254
																											51					0.504
																											16					0.519
																											84					0.435
																											75					0.158
																											58					0.34
																											27					0.291
																										0	113	41	46		0	113	41	46

## Sheet: S3
A		WB				B		WB		BRCA1 foci (%)					BRCA1 foci per nucleus					BRCA1 foci size (um2)					D	Colonies with 50 nM PARP inhibitor (%)							E			WB		F	BRCA1 foci (%)			BRCA1 foci per nucleus			BRCA1 foci size (um2)			RAD51 foci (%)
										FL+siSc	FL+si168	C61G+siSc	C61G+si168		FL+siSc	FL+si168	C61G+siSc	C61G+si168		FL+siSc	FL+si168	C61G+siSc	C61G+si168			BFP	FL	ΔR	C61G	3A	ΔRΔR								+/+	-/-		+/+	-/-		+/+	-/-		+/+	-/-
										56.8	1.3	12.4	13.3		26	18	18	11		0.476	0.223	0.198	0.125			0.714286	41.6667	9.78261	8.04598	47.6636	64.6465								70.5479	55.8511		34	21		0.413	0.163		53.7415	29.4872
										59.9	11.2	13.5	4.5		39	11	20	13		0.356	0.291	0.285	0.483			0.347222	54.6875	7.07071	6.18557	53.9823	62.7586								70.3911	48.9933		55	20		0.604	0.313		55.2632	27.1523
										51.6	19.7	10	10		24	13	21	15		0.264	0.2	0.238	0.768			0.320513	57.1429	8.92857	8.33333	46.1538	60.2941								79.1209	48.0263		51	17		0.688	0.205		64.7399	28.7356
V5 (BRCA1)															18	18	13	25		0.397	0.309	0.141	0.523																			54	17		0.465	0.191
															21	14	12	11		0.24	0.215	0.201	0.316																			29	18		0.242	0.144
						RNF168									62	12	16	11		0.529	0.538	0.243	0.237																			54	21		0.764	0.287
															35	19	21	39		0.529	0.161	0.261	0.486										BARD1									58	22		0.324	0.231
															20	26	13	27		0.288	0.206	0.199	0.381																			49	30		0.633	0.233
															21	27	28	21		0.372	0.356	0.329	0.199																			59	30		0.918	0.206
															27	18	15	17		0.43	0.26	0.159	0.173																			41	14		0.845	0.143
															44	16	26	22		0.424	0.284	0.408	0.278																			47	32		0.772	0.217
															12	36	16	28		0.143	0.273	0.209	0.307																			44	14		0.891	0.21
BARD1															19	39	22	17		0.288	0.36	0.27	0.201																			69	14		0.582	0.274
						Tubulin									25	39	25			1.455	0.412	0.262																				41	31		1.169	0.335
															43	15	11			0.692	0.291	0.149																				54	12		0.376	0.207
															47	27	17			0.73	0.281	0.238																				57	23		0.371	0.173
															41	26	31			0.46	0.342	0.182																				36	15		0.832	0.198
PALB2															34	45	11			0.514	0.523	0.393																				53	31		0.765	0.289
															37	24				0.306	0.378																					61	12		0.506	0.102
															35	22				0.585	0.258												BRCA1									48	15		0.697	0.229
															48	12				0.67	0.182																					36	19		0.842	0.201
															41	14				0.426	0.205																					45	23		0.823	0.303
															27	11				0.432	0.255																					50	14		0.876	0.188
															11					0.287																						41	30		0.65	0.27
															21					0.235													Tubulin									48	30		0.801	0.24
BRCA2															36					0.565																						56	23		0.37	0.302
															27					0.321																						14	20		0.447	0.232
															29					0.451																						38	22		0.633	0.236
															11					0.201																						43	22		0.356	0.201
															35					0.349																						81	28		0.666	0.406
															26					0.369																						52	22		0.365	0.351
RAD51															34					0.377																						40	41		0.564	0.233
															37					0.537																						37	27		0.54	0.226
															36					0.524																						53	43		0.441	0.263
															31					0.662																						35	21		0.372	0.26
															11					0.555																						16	15		0.793	0.224
															13					0.172																						46	23		0.674	0.29
															28					0.657																						57	19		0.65	0.193
															31					0.825																						65	20		0.374	0.266
															32					0.243																						43	13		0.764	0.352
RAP80															62					0.502																						50	13		0.382	0.227
															45					0.631																						54	12		0.487	0.203
															30					0.306																						35	15		0.516	0.44
															14					0.184																						30	19		0.465	0.274
															18					0.277																						67	25		0.548	0.215
															55					0.32																						66	38		0.591	0.376
															48					0.71																						42	21		0.428	0.29
															26					0.367																						41	23		0.445	0.211
															59					0.512																						58	38		0.564	0.215
															25					0.306																						57	40		0.457	0.27
CTIP															26					0.29																						28	47		0.267	0.358
															18					0.239																						49	35		0.481	0.184
															15					0.274																						38	13		0.581	0.25
															52					0.423																						41	28		0.476	0.24
															44					0.463																						45	39		0.577	0.455
															38					0.786																						34	21		0.48	0.225
															21					0.398																						49	29		0.646	0.232
															25					0.277																						32	28		0.401	0.366
															38					0.639																						46	30		0.428	0.309
															34					0.358																						59	32		0.477	0.36
															32					0.339																						57	35		0.625	0.393
															20					0.299																						61	19		0.305	0.227
															41					0.431																						64	19		0.331	0.24
															13					0.436																						50	25		1.021	0.219
															44					0.486																						40	17		0.294	0.229
															24					0.2																						53	16		0.268	0.24
															31					0.585																						57	29		0.384	0.243
															29					0.407																						34	13		0.346	0.243
															32					1.402																						66	24		0.443	0.223
															53					1.271																						54	16		0.844	0.168
															11					0.281																						57	13		0.752	0.179
															44					0.543																						68	24		0.459	0.216
															45					0.966																						34	38		0.753	0.289
															43					0.628																						68	14		0.307	0.13
															17					0.305																						69	20		0.716	0.17
															55					0.648																						61	11		0.702	0.163
															14					0.414																						77	15		0.487	0.2
															53					0.488																						55	14		0.592	0.136
															29					0.399																						46	18		0.817	0.158
															47					0.536																						62	16		0.578	0.18
															21					0.325																						43	11		0.75	0.204
															39					0.561																						30	15		0.274	0.148
															11					0.276																						62	17		0.292	0.176
															34					0.348																						39	12		0.335	0.15
															48					0.62																						44	17		0.242	0.196
															30					0.46																						34	11		0.374	0.191
															11					0.2																						48	19		0.317	0.203
															11					0.246																						41	13		0.38	0.187
															26					0.477																						52	12		0.479	0.169
															18					0.6																						33	12		0.412	0.253
															34					0.5																						23	16		0.231	0.204
															26					0.419																						15	29		0.168	0.447
															32					0.534																						43	28		0.368	0.255
															25					0.304																						37	11		0.298	0.289
																																										36	14		0.435	0.307
																																										43	34		0.239	0.312
																																										55	41		0.363	0.375
															94	23	18	13		94	23	18	13																			32	21		0.341	0.24
																																										49	14		0.474	0.187
																																										29	42		0.348	0.341
																																										21	14		0.275	0.148
																																										55	34		0.303	0.213
																																										29	53		0.241	0.414
																																										43	30		0.474	0.258
																																										35	40		0.386	0.288
																																										35	32		0.327	0.342
																																										49	21		0.316	0.261
																																										42	26		0.362	0.142
																																										51	19		0.454	0.209
																																										61	36		0.361	0.228
																																										49	14		0.463	0.175
																																										41	26		0.322	0.169
																																										36	16		0.427	0.16
																																										96	35		0.428	0.263
																																										57	22		0.36	0.328
																																										50	28		0.443	0.383
																																										38	34		0.535	0.351
																																										51	12		0.403	0.205
																																										45	11		0.445	0.222
																																										41	37		0.389	0.276
																																										28	11		0.333	0.175
																																										33	30		0.276	0.203
																																										49	22		0.35	0.185
																																										43	41		0.377	0.286
																																										58	23		0.388	0.218
																																										21	26		0.283	0.212
																																										40	15		0.507	0.325
																																										64	24		0.455	0.26
																																										61	19		0.448	0.245
																																										36	20		0.342	0.238
																																										38	19		0.383	0.131
																																										44	16		0.375	0.142
																																										35	12		0.259	0.292
																																										33	19		0.28	0.206
																																										37	17		0.245	0.243
																																										43	13		0.296	0.196
																																										31	11		0.268	0.182
																																										48	16		0.275	0.251
																																										37	11		0.308	0.213
																																										45	16		0.295	0.228
																																										39	12		0.301	0.258
																																										41	18		0.275	0.292
																																										46	12		0.709	0.169
																																										55	17		0.325	0.313
																																										47	18		0.402	0.165
																																										17	11		0.303	0.138
																																										31	13		0.312	0.198
																																										43	46		0.342	0.328
																																										27	11		0.262	0.198
																																										60	15		0.346	0.308
																																										27	21		0.322	0.261
																																										47	22		0.386	0.163
																																										53	20		0.382	0.359
																																										59	30		0.4	0.289
																																										28			0.223
																																										49			0.564
																																										48			0.803
																																										63			0.736
																																										47			0.772
																																										55			0.867
																																										47			0.658
																																										58			0.721
																																										55			0.598
																																										54			0.696
																																										55			0.535
																																										60			0.596
																																										60			0.373
																																										43			0.551
																																										84			0.333
																																										66			0.342
																																										33			0.802
																																										46			0.625
																																										56			0.502
																																										58			0.868
																																										57			0.367
																																										31			0.535
																																										45			0.518
																																										46			0.99
																																										40			0.815
																																										43			0.767
																																										39			0.485
																																										47			1.2
																																										39			0.605
																																										61			0.675
																																										46			0.915
																																										44			0.595
																																										55			0.884
																																										55			0.5
																																										44			0.761
																																										49			0.89
																																										44			0.487
																																										53			0.743
																																										66			0.56
																																										50			0.928
																																										52			0.79
																																										54			0.775
																																										20			0.296
																																										30			0.438
																																										15			0.466
																																										23			0.497
																																										45			0.643
																																										16			0.72
																																										44			0.49
																																										37			0.863
																																										56			0.281
																																										42			0.227
																																										41			0.233
																																										13			0.218
																																										30			0.264
																																										15			0.218
																																										21			0.285
																																										20			0.352
																																										23			0.245
																																										21			0.238
																																										28			0.326
																																										18			0.245
																																										30			0.28
																																										21			0.238
																																										21			0.168
																																										23			0.316
																																										22			0.324
																																										18			0.192
																																										16			0.224
																																										22			0.18
																																										19			0.242
																																										23			0.154
																																										22			0.376
																																										30			0.393
																																										58			0.341
																																										67			0.398
																																										45			0.339
																																										49			0.264
																																										39			0.379
																																										41			0.369
																																										46			0.29
																																										57			0.478
																																										48			0.463
																																										41			0.305
																																										42			0.407
																																										38			0.336
																																										55			0.375
																																										54			0.377
																																										57			0.381
																																										67			0.31
																																										68			0.399
																																										50			0.35
																																										61			0.363
																																										68			0.35
																																										39			0.4
																																										62			0.373
																																										70			0.425
																																										54			0.401
																																										42			0.369
																																										50			0.357
																																										52			0.373
																																										52			0.443
																																										47			0.305
																																										58			0.279
																																										11			0.425
																																										46			0.184
																																										68			0.368
																																										18			0.391
																																										38			0.346
																																										57			0.324
																																										24			0.223
																																										41			0.273
																																										23			0.504
																																										26			0.364
																																										41			0.278
																																										42			0.257
																																										23			0.326
																																										46			0.347
																																										52			0.333
																																										41			0.362
																																										62			0.211
																																										39			0.312
																																										25			0.35
																																										277	154		277	154

## Sheet: S4
A		WB		C	WB			D	53BP1 foci (%)			E	BRCA1 foci (%)					F	FLAG mRNA normalized to 36B4						WB			G	FLAG foci (%)						FLAG foci per nucleus						FLAG foci size (um2)						53BP1 foci (%)
									+/+	-/-			all cells		geminin +				GFP	WT	ΔRING	R57D	ΔPID						GFP	WT	R57D	ΔR	ΔPID		GFP	WT	R57D	ΔR	ΔPID		GFP	WT	R57D	ΔR	ΔPID		GFP	WT	R57D
									71.9	0.8			+/+	-/-	+/+	-/-			0	1	0.403874	0.532548	0.298866						0	62.8	66.17	70.5	86.5			38	11	55	26			1.117	0.147	0.421	1.29		2.125	71.125	0.875
									58.3333	0			66	10	80	17			0	1	0.336608	0.545797	0.293044						0	33.16	44	54.66	45.5			16	46	65	15			0.769	0.444	0.737	0.258		0	43.17	2.167
				RNF168					84	0			60	6	79	10			0	1	0.326194	0.370106	0.268435						0	52.8	41.8	58.6	54.1			38	51	93	26			2.206	0.475	0.817	0.369		1.5	63	2.1
													65	20	87	23			0	1	0.298229	0.31236	0.249728													26	31	56	28			0.548	0.39	1.073	0.775
																									FLAG											36	34	14	44			2.004	0.773	0.319	1.382
GFP (BARD1)													RAD51 foci (%)												(RNF168)											17	31	32	26			0.502	0.497	0.744	1.208
													all cells		geminin +																					24	16	76	28			1.35	0.213	0.419	0.993
													+/+	-/-	+/+	-/-																				14	41	62	27			0.449	0.287	0.532	1.203
													62	29	72	37																				26	15	26	23			1.742	0.347	0.659	0.91
				Tubulin									62	30	75	31									Tubulin											28	44	14	13			1.389	0.514	0.233	1.445
													58	32	73	37																				39	12	57	20			0.36	0.276	0.55	0.53
																																				11	46	28	28			0.47	1.085	0.227	1.201
																																				27	36	30	51			0.63	0.209	1.054	0.474
																																				24	11	33	31			0.513	0.272	0.905	1.728
																																				17	12	13	39			3.962	0.189	0.253	0.574
BRCA1																																				20	15	16	30			1.252	0.3	0.214	0.979
																																				17	18	35	16			1.173	0.334	0.336	0.277
																																				38	41	30	26			0.89	0.346	0.401	0.632
																																				26	13	52	31			1.81	0.147	1.013	1.018
																																				65	25	27	22			0.868	0.252	0.665	0.323
																																				41	34	73	22			1.738	0.369	0.445	0.428
																																				32	62	22	23			0.811	0.907	0.595	0.322
Tubulin																																				20	37	45	32			0.724	0.708	0.493	0.45
																																				41	36	31	26			1.75	0.352	1.317	0.434
																																				16	41	54	30			0.399	0.613	0.544	1.561
																																				11	53	76	41			0.542	0.804	0.648	0.592
																																				41	14	63	28			1.14	0.736	0.575	1.819
																																				14	18	55	25			2.906	0.294	0.507	0.533
																																				35	29	44	19			1.214	0.851	0.45	0.437
																																				22	15	37	29			0.558	0.64	0.285	1.467
																																				37	18	92	38			0.4	0.306	0.51	0.794
																																				27	16	32	18			1.15	0.343	0.81	4.054
																																				11	15	50	42			4.469	0.29	0.58	1.068
																																				15	17	12	42			0.656	0.487	0.209	0.944
																																				15	51	14	38			0.754	0.309	0.266	0.59
																																				15	48	66	32			1.868	0.481	0.779	0.737
																																				11	46	11	37			1.123	0.711	0.23	1.145
																																				59	35	75	32			2.835	0.697	0.506	0.399
																																				11	20	34	39			0.193	0.316	0.38	0.522
																																				26	44	65	31			0.282	0.289	0.366	1.338
																																				14	27	72	26			0.379	0.224	0.802	2.009
																																				19	30	81	36			0.397	0.38	0.587	1.264
																																				17	56	75	31			0.45	0.451	0.389	1.431
																																				20	52	33	21			0.421	0.554	0.23	0.484
																																				11	52	32	13			0.165	0.827	0.285	0.374
																																				19	20	64	23			0.831	0.28	0.506	0.433
																																				28	64	112	25			0.53	0.498	0.602	0.44
																																				17	33	81	15			1.91	0.44	0.43	0.759
																																				16	24	75	36			1.368	0.32	0.515	0.655
																																				18	15	51	37			1.176	0.306	0.733	0.734
																																				16	14	46	22			0.734	0.225	0.821	0.391
																																				13	31	23	28			1.343	0.444	1.207	0.964
																																				12	12	31	18			1.106	0.183	0.939	1.653
																																				23	24	39	16			0.429	1.094	0.426	0.306
																																				27	34	26	24			0.622	1.445	1.432	1.046
																																				29	26	46	24			2.076	2.067	0.513	0.652
																																				15	51	35	11			0.914	0.56	0.839	0.251
																																				18	44	43	28			1.501	0.355	0.684	1.106
																																				27	11	20	28			0.992	0.228	0.398	0.546
																																				15	24	13	21			1.016	0.378	0.423	1.79
																																				29	29	18	25			1.503	0.456	0.285	0.336
																																				28	12	23	22			0.962	0.143	0.173	0.242
																																				26	32	45	21			1.563	0.438	0.322	1.396
																																				28	25	50	31			1.524	0.283	0.307	0.562
																																				21	31	38	11			2.94	0.509	0.392	0.814
																																				27	53	31	11			1.069	0.77	0.237	0.213
																																				26	44	26	20			1.435	0.279	2.179	0.388
																																				28	27	12	18			0.906	0.27	0.152	0.843
																																				22	17	17	24			0.661	0.226	0.179	0.523
																																				24	20	28	39			1.08	0.15	0.392	0.43
																																				14	40	71	26			0.98	0.491	0.517	0.83
																																				24	28	19	17			0.965	0.34	0.376	1.622
																																				20	34	47	18			0.443	0.607	0.656	1.122
																																				41	38	17	12			0.224	0.695	0.307	0.255
																																				13	12	20	12			2.866	0.679	1.116	0.378
																																				12	49	33	31			2.316	0.55	0.525	0.499
																																				19	33	41	26			1.048	0.719	0.461	0.348
																																				15	11	16	36			2.356	0.471	0.458	0.677
																																				18	52	16	21			2.923	0.392	0.366	1.773
																																				15	23	38	46			0.787	0.289	0.543	0.677
																																				17	21	17	11			0.564	1.398	0.533	0.178
																																				20	22	16	25			0.74	0.41	0.216	0.297
																																				15	26	32	28			2.564	0.288	0.371	0.487
																																				35	24	58	11			2.077	0.919	0.772	0.151
																																				16	18	11	11			1.208	0.459	1.134	0.168
																																				24	21	40	22			1.181	0.244	0.349	1.46
																																				29	24	22	23			1.129	0.406	1.009	1.58
																																				38	35	37	18			0.481	0.568	0.321	0.26
																																				29	12	39	15			1.239	0.217	1.018	0.264
																																				12	38	21	17			0.874	0.809	0.493	0.456
																																				39	35	17	28			2.517	0.614	0.402	0.981
																																				22	36	31	22			1.559	0.563	0.605	1.213
																																				37	27	17	18			2.074	0.315	0.563	2.278
																																				20	15	15	12			1.228	0.371	0.579	2.351
																																				18	25	13	24			2.952	0.251	0.181	0.33
																																				17	37	56	13			2.871	0.345	0.27	0.602
																																				14	109	57	13			1.276	0.392	0.523	0.243
																																				15	21	48	12			1.197	0.227	0.259	1.385
																																				27	21	19	16			1.074	0.203	0.418	0.221
																																				19	34	69	15			1.436	0.228	0.317	3.136
																																				12	12	32	19			0.687	0.247	0.803	0.893
																																				19	34	52	16			1.808	0.323	0.398	1.038
																																					36	44	36				0.287	0.346	0.412
																																					32	17	14				0.377	0.608	1.983
																																					11	47	23				0.391	0.229	1.228
																																					36	61	11				0.788	0.455	0.469
																																					16	53	31				0.235	0.335	1.109
																																					35	13	26				0.781	0.563	1.507
																																					22	35	26				0.289	0.257	0.922
																																					25	21	27				0.217	0.281	1.044
																																					18	58	27				0.313	0.396	0.617
																																					23	57	27				0.18	0.599	0.656
																																					28	13	23				0.265	0.164	0.857
																																					33	15	11				0.309	0.344	0.39
																																					66	44	23				0.517	0.802	0.778
																																					31	15	12				0.362	0.337	1.461
																																					112	58	24				0.444	0.79	0.315
																																					26	50	23				0.213	0.415	0.47
																																					37	56	14				0.266	0.604	1.071
																																					11	45	18				0.175	0.639	1.198
																																					35	59	24				0.238	0.569	1.508
																																					11	50	11				0.224	0.435	1.325
																																					13	64	17				0.186	0.346	1.27
																																					31	19	28				0.223	0.39	1.36
																																					25	24	19				0.185	0.481	0.478
																																						38	27					0.252	1.19
																																						42	19					0.353	0.799
																																						70	11					0.556	2.16
																																						34	20					0.699	0.663
																																						37	27					0.315	1.404
																																						47	14					0.305	1.754
																																						56	20					0.432	1.481
																																						56	29					0.223	1.202
																																						48	31					0.452	0.624
																																						52	34					0.645	1.123
																																						39	23					0.336	1.963
																																						20	26					0.394	0.652
																																						77	22					0.355	2.463
																																						69	18					0.498	2.058
																																						34	19					0.354	1.756
																																						51	17					0.27	1.718
																																						19	22					0.311	2.54
																																						44	19					0.793	1.559
																																						45	18					0.604	1.291
																																						35	25					0.577	1.158
																																						55	22					0.418	0.927
																																						61	22					0.404	0.533
																																						11	11					0.172	0.398
																																						62	31					0.258	1.786
																																						68	28					0.259	0.918
																																						96	11					0.502	1.806
																																						59	13					0.28	0.886
																																							17						0.601
																																							15						0.666
																																							29						0.904
																																							25						0.408
																																			0	102	125	152	156		0	102	125	152	156
[truncated: 12 more columns]

## Sheet: S5
A		WB1			WB2					WB3, 4			C		WB			E		WB		F		WB
HA									53BP1													BRCA1
				HA														RAP80
													RNF168
									Tubulin
																						ABRAXAS
HA													Tubulin					Tubulin
																						Tubulin
				HA					53BP1
BARD1
									Tubulin
BARD1				BARD1
Tubulin
				53BP1
				Tubulin
